# Supplementary material for: Service reliability evaluation of highway tunnel based on digital image processing
Source: PLoS One. 2023 Aug 11;18(8):e0288633. doi: 10.1371/journal.pone.0288633 (PMC10420349; doi:10.1371/journal.pone.0288633)
Supplement: S1 Data — (XLSX) [file pone.0288633.s001.xlsx]

## Sheet: Table 1
Sample number	Cumulative crack length /mm	Cumulative crack width /mm	Fractal dimension
1	0	0	0
2	4856.21	87.24	33.87
3	29563.1	342.39	74.65
4	10259.5	202.27	36.28
5	50012.7	762.31	106.24
6	8562.95	25.16	25.62
7	15624.1	28.63	35.29
8	59846.7	150.58	95.26
9	40059.6	95.67	72.64
10	41592.6	122.26	88.26
11	60598.2	152.27	130.29
12	31865.3	66.34	52.27
13	9562.27	31.04	32.26
14	23268.5	59.62	61.05
15	9059.37	30.27	28.53
16	68421.4	146.66	201.28
17	12657.2	42.59	46.59
18	82165.3	220.67	280.41
19	50160.2	152.31	150.32
20	19562.3	66.93	61.24
21	12236.6	36.55	33.37
22	5980.24	20.26	34.42
23	23582.6	69.3	79.27
24	6852.27	28.53	44.4

## Sheet: Fig 9  Table 2
Sample number	Contour value
1	0.89
2	0.9
3	0.9
4	0.72
5	0.91
6	0.88
7	0.89
8	0.9
9	0.92
10	0.88
11	0.9
12	0.93
13	0.95
14	0.88
15	0.87
16	0.89
17	0.89
18	0.9
19	0.91
20	0.87
21	0.88
22	0.9
23	0.93
24	0.92

## Sheet: Fig 10
Sample number	Cumulative crack length /mm	Cumulative crack width /mm	Fractal dimension	Fig. 10
1	0	0	0	0
2	4856.21	87.24	33.87	4857.11
3	29563.1	342.39	74.65	29565.2
4	10259.5	202.27	36.28	10261.3
5	50012.7	762.31	106.24	50018.6
6	8562.95	25.16	25.62	8563.04
7	15624.1	28.63	35.29	15624.1
8	59846.7	150.58	95.26	59846.9
9	40059.6	95.67	72.64	40059.8
10	41592.6	122.26	88.26	41592.9
11	60598.2	152.27	130.29	60598.6
12	31865.3	66.34	52.27	31865.4
13	9562.27	31.04	32.26	9562.37
14	23268.5	59.62	61.05	23268.7
15	9059.37	30.27	28.53	9059.47
16	68421.4	146.66	201.28	68421.9
17	12657.2	42.59	46.59	12657.4
18	82165.3	220.67	280.41	82265.8
19	50160.2	152.31	150.32	50160.7
20	19562.3	66.93	61.24	19562.5
21	12236.6	36.55	33.37	12236.7
22	5980.24	20.26	34.42	5980.37
23	23582.6	69.3	79.27	23582.9
24	6852.27	28.53	44.4	6852.45

## Sheet: Fig 11
Sample number	Cumulative crack length /mm	Cumulative crack width /mm	Fractal dimension	calculated	Residual
1	0	0	0	375.47	375.47
2	4856.21	87.24	33.87	4925.9	68.79
3	29563.1	342.39	74.65	29543.3	-21.88
4	10259.5	202.27	36.28	10433.3	172.01
5	50012.7	762.31	106.24	50101	82.37
6	8562.95	25.16	25.62	8404.9	-158.14
7	15624.1	28.63	35.29	15730	105.89
8	59846.7	150.58	95.26	59707.3	-139.6
9	40059.6	95.67	72.64	39978.3	-81.53
10	41592.6	122.26	88.26	41553.4	-39.48
11	60598.2	152.27	130.29	60538.7	-59.9
12	31865.3	66.34	52.27	31937.7	72.3
13	9562.27	31.04	32.26	9584.27	21.9
14	23268.5	59.62	61.05	23186	-82.62
15	9059.37	30.27	28.53	9114.85	55.38
16	68421.4	146.66	201.28	68479.6	57.68
17	12657.2	42.59	46.59	12608.4	-49.02
18	82165.3	220.67	280.41	82414.8	148.98
19	50160.2	152.31	150.32	50061.5	-99.12
20	19562.3	66.93	61.24	19514.4	-48.16
21	12236.6	36.55	33.37	12253.1	16.45
22	5980.24	20.26	34.42	6003.7	23.33
23	23582.6	69.3	79.27	23552.3	-30.55
24	6852.27	28.53	44.4	6767.62	-84.83

## Sheet: Table 4
Sample number	Reliability level and corresponding color	Relative euclidean distance	calculated	Residual
1	Normal	0	375.47	375.47
2	Normal	4857.11	4925.9	68.79
3	Degraded	29565.2	29543.3	-21.88
4	Normal	10261.3	10433.3	172.01
5	Inferior	50018.6	50101	82.37
6	Normal	8563.04	8404.9	-158.14
7	Normal	15624.1	15730	105.89
8	Deteriorated	59846.9	59707.3	-139.6
9	Inferior	40059.8	39978.3	-81.53
10	Inferior	41592.9	41553.4	-39.48
11	Deteriorated	60598.6	60538.7	-59.9
12	Degraded	31865.4	31937.7	72.3
13	Normal	9562.37	9584.27	21.9
14	Degraded	23268.7	23186	-82.62
15	Normal	9059.47	9114.85	55.38
16	Deteriorated	68421.9	68479.6	57.68
17	Normal	12657.4	12608.4	-49.02
18	Hazardous	82265.8	82414.8	148.98
19	Inferior	50160.7	50061.5	-99.12
20	Degraded	19562.5	19514.4	-48.16
21	Normal	12236.7	12253.1	16.45
22	Normal	5980.37	6003.7	23.33
23	Degraded	23582.9	23552.3	-30.55
24	Normal	6852.45	6767.62	-84.83
